# Supplementary material for: Expression of Macrophage Scavenger Receptor (MSR1) in Peripheral Blood Cells from Patients with Different Respiratory Diseases: Beyond Monocytes
Source: J Clin Med. 2022 Mar 5;11(5):1439. doi: 10.3390/jcm11051439 (PMC8910889; doi:10.3390/jcm11051439)
Supplement: Supplementary file 1 [file jcm-11-01439-s001.zip]

Archive with 1 entries (1 files):
- jcm-1605457-supplementary.pdf
